# Supplementary material for: A continental-wide molecular approach unraveling mtDNA diversity and geographic distribution of the Neotropical genus Hoplias
Source: PLoS One. 2018 Aug 13;13(8):e0202024. doi: 10.1371/journal.pone.0202024 (PMC6089427; doi:10.1371/journal.pone.0202024)
Supplement: S1 Table — Annotated list of all used sequences of Hoplias. BIN: Barcode Index Number. % similarity: percentage of similarity between public sequences and the nearest BOLD sequence with a known BIN. BIN Tax ID: current taxonomy. (XLSX) [file pone.0202024.s001.xlsx]

## Sheet: Table S1
GenBank	BOLD Process-ID	Identified as	published in	Collection number	Voucher number	Country	Basin	Sub-Catchment	River/locality/State	Latitude	Longitude	group number ABGD	BIN	% similarity	BIN Tax ID	BOLD Project CODE
	DSFRE178-08	Hoplias malabaricus	BOLD system		OL-0291	Brazil	Amazon	Amazon				14	BOLD:AAB1731
	DSFRE177-08	Hoplias malabaricus	BOLD system		OL-0290	Brazil	Amazon	Amazon				14	BOLD:AAB1731
	DSFRE175-08	Hoplias malabaricus	BOLD system		OL-0288	Brazil	Amazon	Amazon				14	BOLD:AAB1731
	DSFRE176-08	Hoplias malabaricus	BOLD system		OL-0289	Brazil	Amazon	Amazon				14	BOLD:AAB1731
KU288882	LARI022-12	Hoplias malabaricus	Diaz et al. 2016		MG ZV-P 265	Argentina	La Plata River	Lower Parana	Lower Paraná River near the city of Rosario	32.863 S	60.641 W	17	BOLD:AAB1732
JX112668		Hoplias malabaricus	Marques et al. 2013		UFOPA HMMAI4Hp12	Brazil	Amazon	Amazon	Para, Maica lake, Santarem	2.458417 S	54.670333 W	17	BOLD:AAB1732	100
JX112672		Hoplias malabaricus	Marques et al. 2013		UFOPA HMMAI38Hp15	Brazil	Amazon	Amazon	Para, Maica lake, Santarem	2.458417 S	54.670333 W	17	BOLD:AAB1732	100
JX112677		Hoplias malabaricus	Marques et al. 2013		UFOPA HMSAP17Hp18	Brazil	Amazon	Amazon	Para, Sapucua lake, Santarem	1.786556 S	55.992944 W	17	BOLD:AAB1732	99.84
JX112680		Hoplias malabaricus	Marques et al. 2013		UFOPA HMOBI11Hp21	Brazil	Amazon	Amazon	Para, Obidos	1.916167 S	55.439028 W	17	BOLD:AAB1732	100
JX112681		Hoplias malabaricus	Marques et al. 2013		UFOPA HMOBI12Hp22	Brazil	Amazon	Amazon	Para, Obidos	1.916167 S	55.439028 W	17	BOLD:AAB1732	99.83
JX112682		Hoplias malabaricus	Marques et al. 2013		UFOPA HMOBI14Hp21	Brazil	Amazon	Amazon	Para, Obidos	1.916167 S	55.439028 W	17	BOLD:AAB1732	100
JX112683		Hoplias malabaricus	Marques et al. 2013		UFOPA HMOBI15Hp21	Brazil	Amazon	Amazon	Para, Obidos	1.916167 S	55.439028 W	17	BOLD:AAB1732	100
JX112684		Hoplias malabaricus	Marques et al. 2013		UFOPA HMOBI17Hp23	Brazil	Amazon	Amazon	Para, Obidos	1.916167 S	55.439028 W	17	BOLD:AAB1732	99.49
JX112685		Hoplias malabaricus	Marques et al. 2013		UFOPA HMOBI18Hp24	Brazil	Amazon	Amazon	Para, Obidos	1.916167 S	55.439028 W	17	BOLD:AAB1732	99.83
JX112686		Hoplias malabaricus	Marques et al. 2013		UFOPA HMOBI19Hp25	Brazil	Amazon	Amazon	Para, Obidos	1.916167 S	55.439028 W	17	BOLD:AAB1732	99.49
JN988907	FUPR169-09	Hoplias malabaricus	Pereira et al. 2013		LBPV-32184	Brazil	La Plata River	Upper Parana	Parana	22.6734 S	53.0858 W	17	BOLD:AAB1732		H. misionera
JN988908	FUPR170-09	Hoplias malabaricus	Pereira et al. 2013		LBPV-32185	Brazil	La Plata River	Upper Parana	Parana	22.6734 S	53.0858 W	17	BOLD:AAB1732		H. misionera
JN988909	FUPR171-09	Hoplias malabaricus	Pereira et al. 2013		LBPV-32186	Brazil	La Plata River	Upper Parana	Parana	22.6734 S	53.0858 W	17	BOLD:AAB1732		H. misionera
KX946848	FARGB525-12	Hoplias misionera	Rosso et al. 2016	UNMDP 0574	UNMDP 0574	Argentina	La Plata River	Middle Uruguay River	small unnamed stream	27.463 S	54.952 W	17	BOLD:AAB1732		H. misionera	HMCOM
KX946847	FWFA170-14	Hoplias misionera	Rosso et al. 2016	UNMDP 1868	UNMDP 1868	Argentina	La Plata River	Paraguay River	Paraguay River	26.263 S	58.168 W	17	BOLD:AAB1732		H. misionera	HMCOM
KX946846	FWFA185-14	Hoplias misionera	Rosso et al. 2016	UNMDP 1950	UNMDP 1950	Argentina	La Plata River	Paraguay River	Paraguay River	26.263 S	58.168 W	17	BOLD:AAB1732		H. misionera	HMCOM
KX946845	FWFA187-14	Hoplias misionera	Rosso et al. 2016	UNMDP 1983	UNMDP 1983	Argentina	La Plata River	Lower Parana	Paraná River	27.792 S	58.823 W	17	BOLD:AAB1732		H. misionera	HMCOM
KX946844	FWFA494-15	Hoplias misionera	Rosso et al. 2016	UNMDP 3321	UNMDP 3321	Argentina	La Plata River	Paraguay River	R° Saladillo	26.444 S	58.398 W	17	BOLD:AAB1732		H. misionera	HMCOM
KX946843	FWFA495-15	Hoplias misionera	Rosso et al. 2016	UNMDP 3322	UNMDP 3322	Argentina	La Plata River	Paraguay River	R° Saladillo	26.444 S	58.398 W	17	BOLD:AAB1732		H. misionera	HMCOM
KX946842	FWFA496-15	Hoplias misionera	Rosso et al. 2016	UNMDP 3328	UNMDP 3328	Argentina	La Plata River	Paraguay River	R° Salado	26.483 S	58.311 W	17	BOLD:AAB1732		H. misionera	HMCOM
KX946841	FWFA497-15	Hoplias misionera	Rosso et al. 2016	UNMDP 3329	UNMDP 3329	Argentina	La Plata River	Paraguay River	R° Salado	26.483 S	58.311 W	17	BOLD:AAB1732		H. misionera	HMCOM
KX946840	FWFA500-15	Hoplias misionera	Rosso et al. 2016	UNMDP 3371	UNMDP 3371	Argentina	La Plata River	Paraguay River	R° Mbiguá	26.546 S	58.512 W	17	BOLD:AAB1732		H. misionera	HMCOM
KX946839	FWFA501-15	Hoplias misionera	Rosso et al. 2016	UNMDP 3376	UNMDP 3376	Argentina	La Plata River	Paraguay River	R° Mbiguá	26.546 S	58.512 W	17	BOLD:AAB1732		H. misionera	HMCOM
MG699542	FWFA1077-15	Hoplias misionera	This study (sampling)	UNMDP 3968	UNMDP 3968	Argentina	La Plata River	Lower Parana	Laguna Rio Colastiné	31.494 S	60.446 W	17	BOLD:AAB1732		H. misionera	HPRB
MG699534	FWFA1078-15	Hoplias misionera	This study (sampling)	UNMDP 3969	UNMDP 3969	Argentina	La Plata River	Lower Parana	Laguna Rio Colastiné	31.494 S	60.446 W	17	BOLD:AAB1732		H. misionera	HPRB
MG699535	FWFA1079-15	Hoplias misionera	This study (sampling)	UNMDP 3970	UNMDP 3970	Argentina	La Plata River	Lower Parana	Laguna Rio Colastiné	31.494 S	60.446 W	17	BOLD:AAB1732		H. misionera	HPRB
MG699532	FWFA1080-15	Hoplias misionera	This study (sampling)	UNMDP 3971	UNMDP 3971	Argentina	La Plata River	Lower Parana	Laguna Rio Colastiné	31.494 S	60.446 W	17	BOLD:AAB1732		H. misionera	HPRB
MG699540	FWFA375-15	Hoplias misionera	This study (sampling)	UNMDP 3320	UNMDP 3320	Argentina	La Plata River	Middle Uruguay River	small unnamed stream	27.462 S	54.951 W	17	BOLD:AAB1732		H. misionera	HPRB
MG699538	FWFA376-15	Hoplias misionera	This study (sampling)	UNMDP 3327	UNMDP 3327	Argentina	La Plata River	Paraguay River	R° Salado	26.482 S	58.310 W	17	BOLD:AAB1732		H. misionera	HPRB
MG699533	FWFA377-15	Hoplias misionera	This study (sampling)	UNMDP 3391	UNMDP 3391	Argentina	La Plata River	Middle Uruguay River	small unnamed stream	27.463 S	54.952 W	17	BOLD:AAB1732		H. misionera	HPRB
MG699537	FWFA378-15	Hoplias misionera	This study (sampling)	UNMDP 3392	UNMDP 3392	Argentina	La Plata River	Middle Uruguay River	small unnamed stream	27.463 S	54.952 W	17	BOLD:AAB1732		H. misionera	HPRB
MG699539	FWFA635-15	Hoplias misionera	This study (sampling)	UNMDP 3651	UNMDP 3651	Argentina	La Plata River	Paraguay River	R° Malvado	25.495 S	58.811 W	17	BOLD:AAB1732		H. misionera	HPRB
MG699541	FWFA636-15	Hoplias misionera	This study (sampling)	UNMDP 3652	UNMDP 3652	Argentina	La Plata River	Paraguay River	R° Malvado	25.495 S	58.811 W	17	BOLD:AAB1732		H. misionera	HPRB
MG699531	FWFA639-15	Hoplias misionera	This study (sampling)	UNMDP 3655	UNMDP 3655	Argentina	La Plata River	Paraguay River	Estero Poí	25.061 S	58.155 W	17	BOLD:AAB1732		H. misionera	HPRB
MG699536	FWFA828-15	Hoplias misionera	This study (sampling)	UNMDP 3865	UNMDP 3865	Argentina	La Plata River	Lower Parana	A° Leyes	31.494 S	60.446 W	17	BOLD:AAB1732		H. misionera	HPRB
MG699543	FWFA900-15	Hoplias misionera	This study (sampling)	UNMDP 1951	UNMDP 1951	Argentina	La Plata River	Paraguay River	Paraguay River	26.263 S	58.168 W	17	BOLD:AAB1732		H. misionera	HPRB
MG699551	HPRB029-16	Hoplias misionera	This study (sampling)	CFA-IC-4526	FHN-1165	Argentina	La Plata River	Middle Paraná River	Arroyo Garupá	27.483 S	55.783 W	17	BOLD:AAB1732		H. misionera	HPRB
MG699550	HPRB030-16	Hoplias misionera	This study (sampling)		YC10-963	Argentina	La Plata River	Uruguay River	Tres Cerros	29.124 S	56.923 W	17	BOLD:AAB1732		H. misionera	HPRB
MG699549	HPRB031-16	Hoplias misionera	This study (sampling)	CFA-IC-5270	FHN-2451	Argentina	La Plata River	Pilcomayo River	Bañados en una cañada cerca de Santa Victoria	22.246 S	62.854 W	17	BOLD:AAB1732		H. misionera	HPRB
MG699548	HPRB032-16	Hoplias misionera	This study (sampling)	CFA-IC-5270	FHN-2452	Argentina	La Plata River	Pilcomayo River	Bañados en una cañada cerca de Santa Victoria	22.246 S	62.854 W	17	BOLD:AAB1732		H. misionera	HPRB
MG699547	HPRB033-16	Hoplias misionera	This study (sampling)	CFA-IC-5237	FHN-2499	Argentina	La Plata River	Bermejo River	Bañado en una cañada 5 km al sur de Hickmann	23.256 S	63.594 W	17	BOLD:AAB1732		H. misionera	HPRB
MG699546	HPRB034-16	Hoplias misionera	This study (sampling)	CFA-IC-5237	FHN-2500	Argentina	La Plata River	Bermejo River	Bañado en una cañada 5 km al sur de Hickmann	23.256 S	63.594 W	17	BOLD:AAB1732		H. misionera	HPRB
MG699545	HPRB035-16	Hoplias misionera	This study (sampling)	CFA-IC-5250	FHN-2575	Argentina	La Plata River	Bermejo River	Arroyo La Cañada y Ruta Provincial 15	23.351 S	64.021 W	17	BOLD:AAB1732		H. misionera	HPRB
MG699544	HPRB036-16	Hoplias misionera	This study (sampling)	CFA-IC-5250	FHN-2576	Argentina	La Plata River	Bermejo River	Arroyo La Cañada y Ruta Provincial 15	23.351 S	64.021 W	17	BOLD:AAB1732		H. misionera	HPRB
MG699567	HPRB095-17	Hoplias sp.	This study (donation)		BO14256	Bolivia	La Plata River	Paraguay River	Pilcomayo river, Villamontes	21.2719 S	63.46416 W	17	BOLD:AAB1732			HPRB
MG699561	HPRB096-17	Hoplias sp.	This study (donation)		BO14257	Bolivia	La Plata River	Paraguay River	Pilcomayo river, Villamontes	21.2719 S	63.46416 W	17	BOLD:AAB1732			HPRB
MG699563	HPRB097-17	Hoplias sp.	This study (donation)		BO14258	Bolivia	La Plata River	Paraguay River	Pilcomayo river, Villamontes	21.2719 S	63.46416 W	17	BOLD:AAB1732			HPRB
	MLPEC455-12	Hoplias misionera	BOLD system: MLPEC proyect	CFA-IC-3073	AR11-168	Argentina	La Plata River	Paraguay River	R° Saladillo	26.441 S	58. 401 W	17	BOLD:AAB1732		H. misionera	MLPEC
	MLPEC476-12	Hoplias misionera	BOLD system: MLPEC proyect		AR11-209	Argentina	La Plata River	Paraguay River	R° Salado	25.929 S	59. 264 W	17	BOLD:AAB1732		H. misionera	MLPEC
	MLPEC520-12	Hoplias misionera	BOLD system: MLPEC proyect	CFA-IC-3035	AR11-389	Argentina	La Plata River	Pilcomayo River	Bañado La Estrella	24.408 S	60.334 W	17	BOLD:AAB1732		H. misionera	MLPEC
	MLPEC521-12	Hoplias misionera	BOLD system: MLPEC proyect	CFA-IC-3035	AR11-390	Argentina	La Plata River	Pilcomayo River	Bañado La Estrella	24.408 S	60.334 W	17	BOLD:AAB1732		H. misionera	MLPEC
	MLPEC543-12	Hoplias misionera	BOLD system: MLPEC proyect	CFA-IC-3083	AR11-489	Argentina	La Plata River	Paraguay River	Paraguay River	26.204 S	58.146 W	17	BOLD:AAB1732		H. misionera	MLPEC
	MLPEC544-12	Hoplias misionera	BOLD system: MLPEC proyect	CFA-IC-3083	AR11-490	Argentina	La Plata River	Paraguay River	Paraguay River	26.204 S	58.146 W	17	BOLD:AAB1732		H. misionera	MLPEC
	MLPEC594-12	Hoplias misionera	BOLD system: MLPEC proyect	CFA-IC-3180	AR11-702	Argentina	La Plata River	Lower Parana	Salado River	27.942 S	63.605 W	17	BOLD:AAB1732		H. misionera	MLPEC
GU702203	FPSR065-09	Hoplias malabaricus	Pereira et al. 2011		LBP-29125	Brazil	La Plata River	Paraiba do Sul		23.363 S	49.991 W	4	BOLD:AAB1733
MG699472	HPRB027-16	Hoplias cf. malabaricus	This study (sampling)	CFA-IC-4435	FHN-822	Argentina	La Plata River	Iguazú River	Iguazú River	25.583 S	53.983 W	4	BOLD:AAB1733			HPRB
MG699554	HPRB046-17	Hoplias sp.	This study (sampling)	MHNG 2587.005	BR1207	Brazil	La Plata River	Upper Parana	Arroio sans nom, Premier Ao. sur la route de Biritiba mirim-Casa Grande, Tributary of Tiete River	24.5758333 S	46.0175 W	4	BOLD:AAB1733			HPRB
	CASFI045	Characiformes	BOLD system	MACN-Bar-Ict-ct 00142	YC10-146	Argentina	La Plata River	Middle Parana	Urugua-I River	25.8748 S	54.5506 W	4	BOLD:AAB1733
	FBCR084	Characiformes	BOLD system		LBPV-11160	Brazil						4	BOLD:AAB1733
	FBCR085	Characiformes	BOLD system									4	BOLD:AAB1733
	FBCR086	Characiformes	BOLD system									4	BOLD:AAB1733
	FBCR087	Characiformes	BOLD system									4	BOLD:AAB1733
	FBCR088	Characiformes	BOLD system									4	BOLD:AAB1733
	FBCR089	Characiformes	BOLD system									4	BOLD:AAB1733
	FBCR090	Characiformes	BOLD system									4	BOLD:AAB1733
	FBCR091	Characiformes	BOLD system									4	BOLD:AAB1733
	FBCR092	Characiformes	BOLD system									4	BOLD:AAB1733
	FBCR093	Characiformes	BOLD system									4	BOLD:AAB1733
	FBCR094	Characiformes	BOLD system									4	BOLD:AAB1733
	FBCR095	Characiformes	BOLD system									4	BOLD:AAB1733
	FBCR096	Characiformes	BOLD system									4	BOLD:AAB1733
	FBCR097	Characiformes	BOLD system									4	BOLD:AAB1733
GU688966		Characiformes	GenBank		LBP-37838	Brazil				23.442 S	45.191 W	4	BOLD:AAB1733	100
GU688965		Characiformes	GenBank		LBP-38207	Brazil				24.369 S	46.791 W	4	BOLD:AAB1733	100
GU688964		Characiformes	GenBank		LBP-38208	Brazil				24.369 S	46.791 W	4	BOLD:AAB1733	100
GU688963		Characiformes	GenBank		LBP-38246	Brazil				24.108 S	46.859 W	4	BOLD:AAB1733	100
HM405123	BSB284-10	Hoplias intermedius	de Carvalho et al. 2011		DCC01189	Brazil	Sao Francisco	Sao Francisco	Rio Jaboticatubas	19.468 S	43.868 W	16	BOLD:AAB1734
	MUCU109-14	Hoplias intermedius	BOLD system: MUCU Barcoding of Neotropical fish species from the Mucuri River		LGC 4045	Brazil	Mucuri	Mucuri River	Urucu River	17.7558 S	40.8111 W	16	BOLD:AAB1734
	MUCU110-14	Hoplias intermedius	BOLD system: MUCU Barcoding of Neotropical fish species from the Mucuri River		LGC 4053	Brazil	Mucuri	Mucuri River		18.0139 S	40.5994 W	16	BOLD:AAB1734
	MUCU111-14	Hoplias intermedius	BOLD system: MUCU Barcoding of Neotropical fish species from the Mucuri River		LGC 4064	Brazil	Mucuri	Mucuri River	Urucu River	17.7556 S	40.7919 W	16	BOLD:AAB1734
KM897472	PDCAP284-14	Hoplias intermedius	Frantine-Silva et al. 2015		PDcon34	Brazil	La Plata River	Upper Parana River	Rio Tibagi, Rio Congonhas	23.068 S	50.859 W	26	BOLD:AAI8239
JN988905	FUPR209-09	Hoplias intermedius	Pereira et al. 2013		LBPV-21846	Brazil	La Plata River	Upper Paraná		20.4335 S	51.2614 W	26	BOLD:AAI8239
JN988906	FUPR210-09	Hoplias intermedius	Pereira et al. 2013		LBPV-21847	Brazil	La Plata River	Upper Parana		20.4335 S	51.2614 W	3	BOLD:AAI8240
	PRP106-16	Hoplias intermedius	BOLD system: PRP Fish eggs and larvae of Paranapanema river		438B	Brazil	La Plata River	Upper Parana	Paranapanema river, Taquarucu reservoir	22.661 S	51.381 W	3	BOLD:AAI8240
	PRP102-16	Hoplias intermedius	BOLD system: PRP Fish eggs and larvae of Paranapanema river		439B	Brazil	La Plata River	Upper Parana	Paranapanema river, Taquarucu reservoir	22.661 S	51.381 W	3	BOLD:AAI8240
	PRP103-16	Hoplias intermedius	BOLD system: PRP Fish eggs and larvae of Paranapanema river		441B	Brazil	La Plata River	Upper Parana	Paranapanema river, Taquarucu reservoir	22.661 S	51.381 W	3	BOLD:AAI8240
	PRP104-16	Hoplias intermedius	BOLD system: PRP Fish eggs and larvae of Paranapanema river		449B	Brazil	La Plata River	Upper Parana	Paranapanema river, Taquarucu reservoir	22.661 S	51.381 W	3	BOLD:AAI8240
	PRP105-16	Hoplias intermedius	BOLD system: PRP Fish eggs and larvae of Paranapanema river		445B	Brazil	La Plata River	Upper Parana	Paranapanema river, Taquarucu reservoir	22.661 S	51.381 W	3	BOLD:AAI8240
KU288781	LARI119-12	Hoplias malabaricus	Diaz et al. 2016		MG ZV-P 133	Argentina	La Plata River	Lower Parana	Lower Paraná River near the city of Rosario	32.863 S	60.641 W	13	BOLD:AAZ3734
KU288786	LARI015-12	Hoplias malabaricus	Diaz et al. 2016		MG ZV-P 139	Argentina	La Plata River	Lower Parana	Lower Paraná River near the city of Rosario	32.863 S	60.641 W	13	BOLD:AAZ3734
KU288849	LARI001-12	Hoplias malabaricus	Diaz et al. 2016		MG ZV-P 163-1	Argentina	La Plata River	Lower Parana	Lower Paraná River near the city of Rosario	32.863 S	60.641 W	13	BOLD:AAZ3734
KU288876	LARI128-12	Hoplias malabaricus	Diaz et al. 2016		MG ZV-P 163-2	Argentina	La Plata River	Lower Parana	Lower Paraná River near the city of Rosario	32.863 S	60.641 W	13	BOLD:AAZ3734
KU288881	LARI021-12	Hoplias malabaricus	Diaz et al. 2016		MG ZV-P 175-1	Argentina	La Plata River	Lower Parana	Lower Paraná River near the city of Rosario	32.863 S	60.641 W	13	BOLD:AAZ3734
KU288883	LARI023-12	Hoplias malabaricus	Diaz et al. 2016		MG ZV-P 175-2	Argentina	La Plata River	Lower Parana	Lower Paraná River near the city of Rosario	32.863 S	60.641 W	13	BOLD:AAZ3734
JX111760	FARGB336-11	Hoplias malabaricus	Rosso et al. 2012	UNMDP 0504	UNMDP 0504	Argentina	La Plata River	Lower Parana	Rio Rojas	34.07 S	60.9547 W	13	BOLD:AAZ3734		H. argentinensis	FIPP
JX111761	FARGB334-11	Hoplias malabaricus	Rosso et al. 2012	UNMDP 0502	UNMDP 0502	Argentina	La Plata River	Lower Parana	4 de noviembre stream	34.1717 S	60.9006 W	13	BOLD:AAZ3734		H. argentinensis	FIPP
JX111762	FARGB335-11	Hoplias malabaricus	Rosso et al. 2012	UNMDP 0503	UNMDP 0503	Argentina	La Plata River	Lower Parana	Rio Rojas	34.0828 S	61.00 W	13	BOLD:AAZ3734		H. argentinensis	FIPP
JX111763	FARGB324-11	Hoplias malabaricus	Rosso et al. 2012	UNMDP 0492	UNMDP 0492	Argentina	La Plata River	Lower Parana	Puente Santa Cruz stream	34.07 S	61.0433 W	13	BOLD:AAZ3734		H. argentinensis	FIPP
MG699523	FARAN188-14	Hoplias cf. malabaricus	This study (sampling)	UNMDP 2616	UNMDP 2616	Argentina	La Plata River	Lower Uruguay River	Aº Ayuí tierra	31.273 S	58.005 W	13	BOLD:AAZ3734		H. argentinensis	HPRB
MG699519	FARGB1211-12	Hoplias cf. malabaricus	This study (sampling)	UNMDP 1247	UNMDP 1247	Argentina	La Plata River	Lower Parana	Arroyo Las Nutrias	34.457 S	59.05 W	13	BOLD:AAZ3734		H. argentinensis	HPRB
MG699484	FARGB1212-12	Hoplias cf. malabaricus	This study (sampling)	UNMDP 1248	UNMDP 1248	Argentina	La Plata River	Lower Parana	Arroyo Las Nutrias	34.457 S	59.05 W	13	BOLD:AAZ3734		H. argentinensis	HPRB
MG699518	FARGB1213-12	Hoplias cf. malabaricus	This study (sampling)	UNMDP 1249	UNMDP 1249	Argentina	La Plata River	Lower Parana	Arroyo Las Nutrias	34.457 S	59.05 W	13	BOLD:AAZ3734		H. argentinensis	HPRB
MG699525	FARGB1303-12	Hoplias cf. malabaricus	This study (sampling)	UNMDP 1370	UNMDP 1370	Argentina	La Plata River	Lower Parana	Delta	34.026 S	58.491 W	13	BOLD:AAZ3734		H. argentinensis	HPRB
MG699524	FARGB1304-12	Hoplias cf. malabaricus	This study (sampling)	UNMDP 1371	UNMDP 1371	Argentina	La Plata River	Lower Parana	Delta	34.026 S	58.491 W	13	BOLD:AAZ3734		H. argentinensis	HPRB
MG699516	FWFA1105-15	Hoplias cf. malabaricus	This study (sampling)	UNMDP 1279	UNMDP 1279	Argentina	La Plata River	Middle Uruguay River	Brazo Mandisoví	30.937 S	58.053 W	13	BOLD:AAZ3734		H. argentinensis	HPRB
MG699522	FWFA188-14	Hoplias cf. malabaricus	This study (sampling)	UNMDP 2452	UNMDP 2452	Argentina	La Plata River	Lower Parana	Laguna El Pescado	32.655 S	60.157 W	13	BOLD:AAZ3734		H. argentinensis	HPRB
MG699521	FWFA189-14	Hoplias cf. malabaricus	This study (sampling)	UNMDP 2453	UNMDP 2453	Argentina	La Plata River	Lower Parana	Laguna El Pescado	32.655 S	60.157 W	13	BOLD:AAZ3734		H. argentinensis	HPRB
MG699520	FWFA190-14	Hoplias cf. malabaricus	This study (sampling)	UNMDP 2565	UNMDP 2565	Argentina	La Plata River	Lower Parana	Aº Nogoyá	32.851 S	59.862 W	13	BOLD:AAZ3734		H. argentinensis	HPRB
MG699517	FWFA829-15	Hoplias cf. malabaricus	This study (sampling)	UNMDP 3866	UNMDP 3866	Argentina	La Plata River	Lower Parana	A° Leyes	31.494 S	60.446 W	13	BOLD:AAZ3734		H. argentinensis	HPRB
MG699514	FWFA830-15	Hoplias cf. malabaricus	This study (sampling)	UNMDP 3867	UNMDP 3867	Argentina	La Plata River	Lower Parana	A° Leyes	31.494 S	60.446 W	13	BOLD:AAZ3734		H. argentinensis	HPRB
MG699513	FWFA831-15	Hoplias cf. malabaricus	This study (sampling)	UNMDP 3868	UNMDP 3868	Argentina	La Plata River	Lower Parana	A° Leyes	31.494 S	60.446 W	13	BOLD:AAZ3734		H. argentinensis	HPRB
MG699515	FWFA832-15	Hoplias cf. malabaricus	This study (sampling)	UNMDP 3869	UNMDP 3869	Argentina	La Plata River	Lower Parana	A° Leyes	31.494 S	60.446 W	13	BOLD:AAZ3734		H. argentinensis	HPRB
MG699512	FWFA833-15	Hoplias cf. malabaricus	This study (sampling)	UNMDP 3870	UNMDP 3870	Argentina	La Plata River	Lower Parana	A° Leyes	31.494 S	60.446 W	13	BOLD:AAZ3734		H. argentinensis	HPRB
MG699511	HPRB011-16	Hoplias cf. malabaricus	This study (sampling)	CFA-IC-4364	FHN-673	Argentina	La Plata River	La Plata River	Bañados en Estacia Punta Indio	35.60 S	57.006 W	13	BOLD:AAZ3734		H. argentinensis	HPRB
MG699510	HPRB012-16	Hoplias cf. malabaricus	This study (sampling)		FHN-589	Argentina	La Plata River	Lower Parana	Canal Rompani	34.398 S	58.571 W	13	BOLD:AAZ3734		H. argentinensis	HPRB
MG699509	HPRB013-16	Hoplias cf. malabaricus	This study (sampling)		FHN-400	Argentina	La Plata River	Lower Parana	Arroyo La Cruz	34.189 S	58.997 W	13	BOLD:AAZ3734		H. argentinensis	HPRB
MG699508	HPRB014-16	Hoplias cf. malabaricus	This study (sampling)	CFA-IC-4355	FHN-643	Argentina	La Plata River	Lower Parana	Arroyo Cañada Arias	34.658 S	59.135 W	13	BOLD:AAZ3734		H. argentinensis	HPRB
MG699507	HPRB015-16	Hoplias cf. malabaricus	This study (sampling)	CFA-IC-4414	FHN-924	Argentina	La Plata River	Middle Uruguay River	Arroyo Dorado	27.376 S	54.438 W	13	BOLD:AAZ3734		H. argentinensis	HPRB
MG699506	HPRB016-16	Hoplias cf. malabaricus	This study (sampling)	CFA-IC-3976	YC13-583	Argentina	La Plata River	Lower Parana	Carcaraña River	33.026 S	61.785 W	13	BOLD:AAZ3734		H. argentinensis	HPRB
MG699505	HPRB017-16	Hoplias cf. malabaricus	This study (sampling)	CFA-IC-3825	YC13-425	Argentina	La Plata River	La Plata River	Laguna de Gómez, Salado River	34.67 S	61.02 W	13	BOLD:AAZ3734		H. argentinensis	HPRB
MG699504	HPRB020-16	Hoplias cf. malabaricus	This study (sampling)	CFA-IC-3116	AR11-1041	Argentina	Sali-Dulce River Basin	Dulce River Basin	Río Hondo Reservoir	26.047 S	64.369 W	13	BOLD:AAZ3734		H. argentinensis	HPRB
MG699503	HPRB024-16	Hoplias cf. malabaricus	This study (sampling)		YC10-718	Argentina	La Plata River	La Plata River	Punta Lara	34.763 S	58 W	13	BOLD:AAZ3734		H. argentinensis	HPRB
MG699471	HPRB085-17	Hoplias cf. malabaricus	This study (sampling)	CFA-IC-4364	FHN-690	Argentina	La Plata River	La Plata River	Bañados en Estacia Punta Indio, Pipinas	35.60 S	57.41 W	13	BOLD:AAZ3734		H. argentinensis	HPRB
MG699470	HPRB086-17	Hoplias cf. malabaricus	This study (sampling)	CFA-IC-3825	YC13426	Argentina	La Plata River	La Plata River	Laguna de Gómez, Salado River	34.67 S	61.02 W	13	BOLD:AAZ3734		H. argentinensis	HPRB
MG699469	HPRB087-17	Hoplias cf. malabaricus	This study (sampling)	CFA-IC-5537	AR15678	Argentina	La Plata River	La Plata River	Reservorio de agua Tacañitas	28.621 S	62.610 W	13	BOLD:AAZ3734		H. argentinensis	HPRB
MG699468	HPRB088-17	Hoplias cf. malabaricus	This study (sampling)		AR151270	Argentina	Sali-Dulce River Basin	Sali-Dulce River Basin	Río Lules	26.958 S	65.258 W	13	BOLD:AAZ3734		H. argentinensis	HPRB
MG699467	HPRB089-17	Hoplias cf. malabaricus	This study (sampling)	CFA-IC-5576	AR151399	Argentina	Sali-Dulce River Basin	Sali-Dulce River Basin	Dulce River	27.888 S	63.932 W	13	BOLD:AAZ3734		H. argentinensis	HPRB
MG699466	HPRB090-17	Hoplias cf. malabaricus	This study (sampling)	CFA-IC-5519	AR15903	Argentina	Sali-Dulce River Basin	Sali-Dulce River Basin	Dulce River	28.891 S	63.267 W	13	BOLD:AAZ3734		H. argentinensis	HPRB
MG699465	HPRB091-17	Hoplias cf. malabaricus	This study (sampling)	CFA-IC-5519	AR15904	Argentina	Sali-Dulce River Basin	Sali-Dulce River Basin	Dulce River	28.891 S	63.267 W	13	BOLD:AAZ3734		H. argentinensis	HPRB
MG699473	HPRB092-17	Hoplias cf. malabaricus	This study (sampling)	CFA-IC-5655	AR151172	Argentina	Sali-Dulce River Basin	Sali-Dulce River Basin	Pozas vinculadas al río Vipos	26.483 S	65.331 W	13	BOLD:AAZ3734		H. argentinensis	HPRB
MG699464	HPRB093-17	Hoplias cf. malabaricus	This study (sampling)	CFA-IC-5576	AR151400	Argentina	Sali-Dulce River Basin	Sali-Dulce River Basin	Dulce River	27.888 S	63.932 W	13	BOLD:AAZ3734		H. argentinensis	HPRB
	MLPEC1003-15	Hoplias cf. malabaricus	BOLD system: MLPEC proyect		FHN-502	Argentina	La Plata River	Lower Parana	Canal Rompani	34.398 S	58.571 W	13	BOLD:AAZ3734		H. argentinensis	MLPEC
	MLPEC706-12	Hoplias cf. malabaricus	BOLD system: MLPEC proyect		YC10-490	Argentina	La Plata River	Lower Parana	Tosquera 2 Termoelectrica Manuel Belgrano	34.201 S	59.004 W	13	BOLD:AAZ3734		H. argentinensis	MLPEC
	MLPEC707-12	Hoplias cf. malabaricus	BOLD system: MLPEC proyect		YC10-491	Argentina	La Plata River	Lower Parana	Tosquera 2 Termoelectrica Manuel Belgrano	34.201 S	59.004 W	13	BOLD:AAZ3734		H. argentinensis	MLPEC
	MLPEC711-12	Hoplias cf. malabaricus	BOLD system: MLPEC proyect		YC10-505	Argentina	La Plata River	Lower Parana	Arroyo Ibicuycito	33.855 S	58.979 W	13	BOLD:AAZ3734		H. argentinensis	MLPEC
	MLPEC744-12	Hoplias cf. malabaricus	BOLD system: MLPEC proyect		YC10-555	Argentina	La Plata River	Lower Parana	Arroyo Borches	34.084 S	58.443 W	13	BOLD:AAZ3734		H. argentinensis	MLPEC
	MLPEC753-12	Hoplias cf. malabaricus	BOLD system: MLPEC proyect		YC10-567	Argentina	La Plata River	Lower Parana	Arroyo Borches	34.084 S	58.443 W	13	BOLD:AAZ3734		H. argentinensis	MLPEC
	MLPEC593-12	Hoplias cf. malabaricus	BOLD system: MLPEC proyect	CFA-IC-3180	AR11-701	Argentina	La Plata River	Lower Parana	Salado River	27.942 S	63.605 W	13	BOLD:AAZ3734		H. argentinensis	MLPEC
	MLPEC595-12	Hoplias cf. malabaricus	BOLD system: MLPEC proyect	CFA-IC-3180	AR11-704	Argentina	La Plata River	Lower Parana	Salado River	27.942 S	63.605 W	13	BOLD:AAZ3734		H. argentinensis	MLPEC
	MLPEC373-12	Hoplias cf. malabaricus	BOLD system: MLPEC proyect		AR11-1191	Argentina	Sali-Dulce River Basin	Sali-Dulce River Basin	Segundo River	31.729 S	64.448 W	13	BOLD:AAZ3734		H. argentinensis	MLPEC
	MLPEC1021-15	Hoplias cf. malabaricus	BOLD system: MLPEC proyect		H-621	Argentina	La Plata River	Lower Parana	Arroyo Manzano de la Barca	34.057 S	58.543 W	13	BOLD:AAZ3734		H. argentinensis	MLPEC
	CASFI047	Characiformes	BOLD system	MACN-Bar-Ict-ct 00144	YC10-248	Argentina	La Plata River	Middle Parana	Iguazu River	25.6704 S	53.9338 W	13	BOLD:AAZ3734		H. argentinensis
KC250448		Hoplias sp.	GenBank		CTURG2594	Brazil	Patos-Mirim	Patos-Mirim Lagoon Complex				13	BOLD:AAZ3734	100
KC250449		Hoplias sp.	GenBank		CTURG2593	Brazil	Patos-Mirim	Patos-Mirim Lagoon Complex				13	BOLD:AAZ3734	100
KC250450		Hoplias sp.	GenBank		CTURG2592	Brazil	Patos-Mirim	Patos-Mirim Lagoon Complex				13	BOLD:AAZ3734	98.91
KC250451		Hoplias sp.	GenBank		CTURG2591	Brazil	Patos-Mirim	Patos-Mirim Lagoon Complex	Santa Vitoria do Palmar	33.484 S	53.472 W	13	BOLD:AAZ3734	100
KC250452		Hoplias sp.	GenBank		CTURG2590	Brazil	Patos-Mirim	Patos-Mirim Lagoon Complex	Santa Vitoria do Palmar	33.484 S	53.472 W	13	BOLD:AAZ3734	98.92
KC250453		Hoplias sp.	GenBank		CTURG2588	Brazil	Patos-Mirim	Patos-Mirim Lagoon Complex	Santa Vitoria do Palmar	33.484 S	53.472 W	13	BOLD:AAZ3734	98.92
KC250454		Hoplias sp.	GenBank		CTURG2587	Brazil	Patos-Mirim	Patos-Mirim Lagoon Complex	Santa Vitoria do Palmar	33.484 S	53.472 W	13	BOLD:AAZ3734	98.92
KC250455		Hoplias sp.	GenBank		CTURG2586	Brazil	Patos-Mirim	Patos-Mirim Lagoon Complex	Santa Vitoria do Palmar	33.484 S	53.472 W	13	BOLD:AAZ3734	100
KC250456		Hoplias sp.	GenBank		CTURG2585	Brazil	Patos-Mirim	Patos-Mirim Lagoon Complex	Santa Vitoria do Palmar	33.484 S	53.472 W	13	BOLD:AAZ3734	100
KC250457		Hoplias sp.	GenBank		CTURG2584	Brazil	Patos-Mirim	Patos-Mirim Lagoon Complex	Santa Vitoria do Palmar	33.484 S	53.472 W	13	BOLD:AAZ3734	100
KC250458		Hoplias sp.	GenBank		CTURG2583	Brazil	Patos-Mirim	Patos-Mirim Lagoon Complex	Santa Vitoria do Palmar	33.484 S	53.472 W	13	BOLD:AAZ3734	98.91
KC250459		Hoplias sp.	GenBank		CTURG2581	Brazil	Patos-Mirim	Patos-Mirim Lagoon Complex	Santa Vitoria do Palmar	33.484 S	53.472 W	13	BOLD:AAZ3734	98.91
KC250460		Hoplias sp.	GenBank		CTURG2580	Brazil	Patos-Mirim	Patos-Mirim Lagoon Complex	Santa Vitoria do Palmar	33.484 S	53.472 W	13	BOLD:AAZ3734	98.98
KC250461		Hoplias sp.	GenBank		CTURG2579	Brazil	Patos-Mirim	Patos-Mirim Lagoon Complex	Santa Vitoria do Palmar	33.484 S	53.472 W	13	BOLD:AAZ3734	100
KC250462		Hoplias sp.	GenBank		CTURG2578	Brazil	Patos-Mirim	Patos-Mirim Lagoon Complex	Santa Vitoria do Palmar	33.484 S	53.472 W	13	BOLD:AAZ3734	98.91
KC250463		Hoplias sp.	GenBank		CTURG2577	Brazil	Patos-Mirim	Patos-Mirim Lagoon Complex	Santa Vitoria do Palmar	33.484 S	53.472 W	13	BOLD:AAZ3734	99.04
KC250464		Hoplias sp.	GenBank		CTURG2576	Brazil	Patos-Mirim	Patos-Mirim Lagoon Complex	Santa Vitoria do Palmar	33.484 S	53.472 W	13	BOLD:AAZ3734	98.89
KC250465		Hoplias sp.	GenBank		CTURG2575	Brazil	Patos-Mirim	Patos-Mirim Lagoon Complex	Santa Vitoria do Palmar	33.484 S	53.472 W	13	BOLD:AAZ3734	98.89
KC250466		Hoplias sp.	GenBank		CTURG2998	Brazil	Patos-Mirim	Patos-Mirim Lagoon Complex				13	BOLD:AAZ3734	98.91
KC250467		Hoplias sp.	GenBank		CTURG2997	Brazil	Patos-Mirim	Patos-Mirim Lagoon Complex				13	BOLD:AAZ3734	98.92
KC250468		Hoplias sp.	GenBank		HopmaL4	Brazil	Patos-Mirim	Patos-Mirim Lagoon Complex				13	BOLD:AAZ3734	98.92
KC250469		Hoplias sp.	GenBank		HopmaL2	Brazil	Patos-Mirim	Patos-Mirim Lagoon Complex				13	BOLD:AAZ3734	98.92
MG699480	FARAN101-14	Hoplias lacerdae	This study (sampling)	UNMDP 2725	UNMDP 2725	Argentina	La Plata River	Middle Uruguay River	Aº Yabotí cauce ppal confluencia	27.146 S	53.922 W	24	BOLD:ABW2258		H. lacerdae	HPRB
MG699479	FARAN111-14	Hoplias lacerdae	This study (sampling)	UNMDP 2735	UNMDP 2735	Argentina	La Plata River	Middle Uruguay River	Aº Oveja Negra confluencia	27.146 S	53.922 W	24	BOLD:ABW2258		H. lacerdae	HPRB
MG699481	FARGB521-12	Hoplias lacerdae	This study (sampling)	UNMDP 570	UNMDP 570	Argentina	La Plata River	Middle Uruguay River	Ramos stream	27.443 S	54.941 W	24	BOLD:ABW2258		H. lacerdae	HPRB
MG699482	FARGB522-12	Hoplias lacerdae	This study (sampling)	UNMDP 571	UNMDP 571	Argentina	La Plata River	Middle Uruguay River	Ramos stream	27.443 S	54.941 W	24	BOLD:ABW2258		H. lacerdae	HPRB
MG699483	FARGB545-12	Hoplias lacerdae	This study (sampling)	UNMDP 594	UNMDP 594	Argentina	La Plata River	Middle Uruguay River	Ramos stream	27.443 S	54.941 W	24	BOLD:ABW2258		H. lacerdae	HPRB
JX112693		Hoplias malabaricus	Marques et al. 2013		UFOPA HMURU7Hp32	Brazil	Amazon	Amazon	Para, Urumari stream, Santarem	2.457889 S	54.698306 W	21	BOLD:ABZ3046	100
HM405122	BSB283-10	Hoplias malabaricus	de Carvalho et al. 2011		DCC01158	Brazil	Sao Francisco	Sao Francisco	Rio Curimatai	17.984 S	44.169 W	1	BOLD:ABZ3047
HM405124	BSB285-10	Hoplias malabaricus	de Carvalho et al. 2011		DCC01202	Brazil	Sao Francisco	Sao Francisco	Lagoa da Presa	19.764 S	45.404 W	1	BOLD:ABZ3047
HM906018	BSB280-10	Hoplias malabaricus	de Carvalho et al. 2011		DCC01042	Brazil	Sao Francisco	Sao Francisco	Lagoa da Olaria - Varzea da Palma	17.602 S	44.667 W	1	BOLD:ABZ3047
HM906019	BSB281-10	Hoplias malabaricus	de Carvalho et al. 2011		DCC01048	Brazil	Sao Francisco	Sao Francisco	Lagoa da Olaria - Varzea da Palma	17.602 S	44.667 W	1	BOLD:ABZ3047
HM906020	BSB282-10	Hoplias malabaricus	de Carvalho et al. 2011		DCC01087	Brazil	Sao Francisco	Sao Francisco	Lagoa da Olaria - Varzea da Palma	17.585 S	44.651 W	1	BOLD:ABZ3047
HQ600825	BSB492-10	Hoplias malabaricus	de Carvalho et al. 2011		DCC00512	Brazil	Sao Francisco	Sao Francisco	Pandeiros	15.672 S	44.637 W	1	BOLD:ABZ3047
HQ600826	BSB462-10	Hoplias malabaricus	de Carvalho et al. 2011		DCC00605	Brazil	Sao Francisco	Sao Francisco	Pandeiros	15.672 S	44.637 W	1	BOLD:ABZ3047
HQ600827	BSB461-10	Hoplias malabaricus	de Carvalho et al. 2011		DCC00472	Brazil	Sao Francisco	Sao Francisco	Rio Urucuia	16.152 S	45.694 W	1	BOLD:ABZ3047
HQ600828	BSB455-10	Hoplias malabaricus	de Carvalho et al. 2011		DCC00308	Brazil	Sao Francisco	Sao Francisco	Rio Urucuia	16.152 S	45.694 W	1	BOLD:ABZ3047
JX112659		Hoplias malabaricus	Marques et al. 2013		UFOPA HMALM2Hp5	Brazil	Amazon	Amazon	Para, Almeirim	1.517694 S	52.472972 W	1	BOLD:ABZ3047	99.18
JX112660		Hoplias malabaricus	Marques et al. 2013		UFOPA HMALM5Hp6	Brazil	Amazon	Amazon	Para, Almeirim	1.517694 S	52.472972 W	1	BOLD:ABZ3047	98.92
JX112661		Hoplias malabaricus	Marques et al. 2013		UFOPA HMALM6Hp5	Brazil	Amazon	Amazon	Para, Almeirim	1.517694 S	52.472972 W	1	BOLD:ABZ3047	99.18
JX112664		Hoplias malabaricus	Marques et al. 2013		UFOPA HMALM11Hp8	Brazil	Amazon	Amazon	Para, Almeirim	1.517694 S	52.472972 W	1	BOLD:ABZ3047	99.18
JX112666		Hoplias malabaricus	Marques et al. 2013		UFOPA HMMAI2Hp10	Brazil	Amazon	Amazon	Para, Maica lake, Santarem	2.458417 S	54.670333 W	1	BOLD:ABZ3047	99.01
JX112670		Hoplias malabaricus	Marques et al. 2013		UFOPA HMMAI21Hp13	Brazil	Amazon	Amazon	Para, Maica lake, Santarem	2.458417 S	54.670333 W	1	BOLD:ABZ3047	99.17
JX112671		Hoplias malabaricus	Marques et al. 2013		UFOPA HMMAI26Hp14	Brazil	Amazon	Amazon	Para, Maica lake, Santarem	2.458417 S	54.670333 W	1	BOLD:ABZ3047	99.17
JX112673		Hoplias malabaricus	Marques et al. 2013		UFOPA HMSAP1Hp16	Brazil	Amazon	Amazon	Para, Sapucua lake, Santarem	1.786556 S	55.992944 W	1	BOLD:ABZ3047	99.17
JX112675		Hoplias malabaricus	Marques et al. 2013		UFOPA HMSAP4Hp16	Brazil	Amazon	Amazon	Para, Sapucua lake, Santarem	1.786556 S	55.992944 W	1	BOLD:ABZ3047	99.17
JX112676		Hoplias malabaricus	Marques et al. 2013		UFOPA HMSAP5Hp16	Brazil	Amazon	Amazon	Para, Sapucua lake, Santarem	1.786556 S	55.992944 W	1	BOLD:ABZ3047	99.17
JX112678		Hoplias malabaricus	Marques et al. 2013		UFOPA HMOBI1Hp19	Brazil	Amazon	Amazon	Para, Obidos	1.916167 S	55.439028 W	1	BOLD:ABZ3047	99.51
JX112688		Hoplias malabaricus	Marques et al. 2013		UFOPA HMJUA9Hp27	Brazil	Amazon	Amazon	Para, Jua lake, Santarem, Tapajos River	2.444444 S	54.461417 W	1	BOLD:ABZ3047	100
JX112689		Hoplias malabaricus	Marques et al. 2013		UFOPA HMJUA13Hp28	Brazil	Amazon	Amazon	Para, Jua lake, Santarem, Tapajos River	2.444444 S	54.461417 W	1	BOLD:ABZ3047	99.69
JX112690		Hoplias malabaricus	Marques et al. 2013		UFOPA HMJUA14Hp29	Brazil	Amazon	Amazon	Para, Jua lake, Santarem, Tapajos River	2.444444 S	54.461417 W	1	BOLD:ABZ3047	99.18
JX112691		Hoplias malabaricus	Marques et al. 2013		UFOPA HMJUA15Hp30	Brazil	Amazon	Amazon	Para, Jua lake, Santarem, Tapajos River	2.444444 S	54.461417 W	1	BOLD:ABZ3047	99.01
JX112692		Hoplias malabaricus	Marques et al. 2013		UFOPA HMURU3Hp31	Brazil	Amazon	Amazon	Para, Urumari stream, Santarem	2.457889 S	54.698306 W	1	BOLD:ABZ3047	99.34
AP011992	CYTC4372-12	Hoplias malabaricus	Nakatani et al. 2011									1	BOLD:ABZ3047
MG699502	HPRB060-17	Hoplias malabaricus	This study (sampling)	MHNG 2753.077	GFSU141307	French Guyane	Guiana Shield Rivers	Kourou	Cripue Passoura, affluent de la rivière Kourou	5.1518056 N	52.6905 W	1	BOLD:ABZ3047			HPRB/GBOL
MG699501	HPRB061-17	Hoplias malabaricus	This study (sampling)	MHNG 2755.085	GFSU141354	French Guyane	Guiana Shield Rivers	Kaw	Marais de Kaw	4.4978333 N	52.0525 W	1	BOLD:ABZ3047			HPRB/GBOL
MG699500	HPRB062-17	Hoplias malabaricus	This study (sampling)	MHNG 2734.051	SUGF12109	French Guyane	Guiana Shield Rivers	Sinnamary	Crique Canceler affluent de la rivière Pripri Yiyi (CFM 3)	5.4298333 N	53.0380278 W	1	BOLD:ABZ3047			HPRB/GBOL
MG699499	HPRB063-17	Hoplias malabaricus	This study (sampling)	MHNG 2760.031	SU08967	Suriname	Guiana Shield Rivers	Commewijne River	Mapana Creek, affluent de la Commewijne River	5.3155556 N	54.8336111 W	1	BOLD:ABZ3047			HPRB/GBOL
MG699498	HPRB064-17	Hoplias malabaricus	This study (sampling)	MHNG 2737.078	GFSU12e162	Suriname	Guiana Shield Rivers	Suriname River	Rivière haute Suriname: Crique Anjanwoye	4.1833333 N	55.4333333 W	1	BOLD:ABZ3047			HPRB/GBOL
MG699497	HPRB065-17	Hoplias malabaricus	This study (sampling)	MHNG 2760.052	SU081123	Suriname	Guiana Shield Rivers	Commewijne River	Mapana Creek, affluent de la Commewijne River	5.3155556 N	54.8336111 W	1	BOLD:ABZ3047			HPRB/GBOL
MG699496	HPRB066-17	Hoplias malabaricus	This study (sampling)	MHNG 2756.004	GFSU141327	French Guyane	Guiana Shield Rivers	Kourou	Crique Soumourou, affluent du Fleuve Kourou	5.1258333 N	52.23275 W	1	BOLD:ABZ3047			HPRB/GBOL
MG699569	HPRB067-17	Hoplias sp.	This study (sampling)	MHNG 2621.025	SU01077	Suriname	Guiana Shield Rivers	Saramacca	Mindrinetti kreek, à hauteur de l'embouchure de la Maikaboeka kreek; sur la concession de la Gros Rosevel Mining.	5.1191111 N	55.2831667 W	1	BOLD:ABZ3047			HPRB/GBOL
MG699495	HPRB068-17	Hoplias malabaricus	This study (sampling)	MHNG 2755.085	GFSU141353	French Guyane	Guiana Shield Rivers	Kaw	Marais de Kaw	4.4978333 N	52.0525 W	1	BOLD:ABZ3047			HPRB/GBOL
MG699494	HPRB069-17	Hoplias malabaricus	This study (sampling)	MHNG 2752.085	GFSU14591	Suriname	Guiana Shield Rivers	Saramacca	Krebibato Creek, affluent de la Haute Saramacca en aval de Poesoegroenoe	4.4283611 N	55.7641111 W	1	BOLD:ABZ3047			HPRB/GBOL
MG699493	HPRB070-17	Hoplias malabaricus	This study (sampling)	MHNG 2753.022	GFSU141239	Suriname	Guiana Shield Rivers	Coppename	Spari Creek, affluent de la rivière Tibiti	5.2325833 N	55.8048611 W	1	BOLD:ABZ3047			HPRB/GBOL
MG699492	HPRB071-17	Hoplias malabaricus	This study (sampling)	MHNG 2735.099	SUGF12356	Suriname	Guiana Shield Rivers	Corantijne River	Rivière Kilo three affluent de la rivière Kabalebo (CFM 10)	4.4505833 N	57.1631389 W	1	BOLD:ABZ3047			HPRB/GBOL
MG699491	HPRB072-17	Hoplias malabaricus	This study (sampling)	MHNG 2753.022	GFSU141238	Suriname	Guiana Shield Rivers	Coppename	Spari Creek, affluent de la rivière Tibiti	5.2325833 N	55.8048611 W	1	BOLD:ABZ3047			HPRB/GBOL
MG699571	HPRB073-17	Hoplias sp.	This study (sampling)	MHNG 2754.086	SU08555	Suriname	Guiana Shield Rivers	Maroni River	Crique Wawapsi, affluent de la rivière Paloemeu, affluent du Tapanahony (MCC 07)	3.1783333 N	55.4191667 W	1	BOLD:ABZ3047			HPRB/GBOL
MG699490	HPRB074-17	Hoplias malabaricus	This study (sampling)	MHNG 2753.077	GFSU141308	French Guyane	Guiana Shield Rivers	Kourou	Cripue Passoura, affluent de la rivière Kourou	5.1518056 N	52.6905 W	1	BOLD:ABZ3047			HPRB/GBOL
MG699489	HPRB075-17	Hoplias malabaricus	This study (sampling)	MHNG 2752.085	GFSU14592	Suriname	Guiana Shield Rivers	Saramacca	Krebibato Creek, affluent de la Haute Saramacca en aval de Poesoegroenoe	4.4283611 N	55.7641111 W	1	BOLD:ABZ3047			HPRB/GBOL
MG699488	HPRB076-17	Hoplias malabaricus	This study (sampling)	MHNG 2734.062	SUGF12135	French Guyane	Guiana Shield Rivers	Organabo	Rivière Organabo (CFM 5)	5.5493889 N	53.4686389 W	1	BOLD:ABZ3047			HPRB/GBOL
MG699572	HPRB077-17	Hoplias sp.	This study (sampling)	MHNG 2724.055	SU08023	Suriname	Guiana Shield Rivers	Suriname	Marshall Creek	5.2444444 N	55.1008333 W	1	BOLD:ABZ3047			HPRB/GBOL
MG699573	HPRB078-17	Hoplias sp.	This study (sampling)	MNHG 2752.081	GFSU14589	Suriname	Guiana Shield Rivers	Upper Saramacca	Krebibato Creek, affluent de la Haute Saramacca en aval de Poesoegroenoe	4.4283611 N	55.7641111 W	1	BOLD:ABZ3047			HPRB/GBOL
MG699552	HPRB079-17	Hoplias sp.	This study (sampling)	MHNG 2755.033	GFSU14933	Suriname	Guiana Shield Rivers	Upper Saramacca	Latambo Creek, affluent de la Haute Saramacca en amont de Poesoegroenoe	4.2906944 N	55.8033889 W	1	BOLD:ABZ3047			HPRB/GBOL
MG699487	HPRB080-17	Hoplias malabaricus	This study (sampling)	MHNG 2736.035	SUGF12425	Suriname	Guiana Shield Rivers	Corantijne	Cascade Moi Moi affluent de la rivière Kabalebo (CFM 11)	4.42275 N	57.1917778 W	1	BOLD:ABZ3047			HPRB/GBOL
MG699553	HPRB081-17	Hoplias sp.	This study (sampling)	MHNG 2621.025	SU01076	Suriname	Guiana Shield Rivers	Saramacca	Mindrinetti kreek, à hauteur de l'embouchure de la Maikaboeka kreek; sur la concession de la Gros Rosevel Mining.	5.1191111 N	55.2831667 W	1	BOLD:ABZ3047			HPRB/GBOL
MG699486	HPRB082-17	Hoplias malabaricus	This study (sampling)	MHNG 2744.03	SU08557	Suriname	Guiana Shield Rivers	Maroni River	Crique Wawapsi, affluent de la rivière Paloemeu, affluent du Tapanahony (MCC 07)	3.1783333 N	55.4191667 W	1	BOLD:ABZ3047			HPRB/GBOL
MG699485	HPRB083-17	Hoplias malabaricus	This study (sampling)	MHNG 2744.03	SU08558	Suriname	Guiana Shield Rivers	Maroni River	Crique Wawapsi, affluent de la rivière Paloemeu, affluent du Tapanahony (MCC 07)	3.1783333 N	55.4191667 W	1	BOLD:ABZ3047			HPRB/GBOL
MG699568	HPRB084-17	Hoplias sp.	This study (sampling)	MHNG 2755.033	GFSU14945	Suriname	Guiana Shield Rivers	Upper Saramacca	Latambo Creek, affluent de la Haute Saramacca en amont de Poesoegroenoe	4.2906944 N	55.8033889 W	1	BOLD:ABZ3047			HPRB/GBOL
MG699562	HPRB102-17	Hoplias sp.	This study (donation)		GEN1472	Brazil	Amazon	Madeira River	Três Praias, Rio Jaciparaná	9.4528 S	64.41572 W	1	BOLD:ABZ3047			HPRB
MG699565	HPRB103-17	Hoplias sp.	This study (donation)		GEN1491	Brazil	Amazon	Madeira River	Lago Central, Lago Cuniã	8.32775 S	63.49838 W	1	BOLD:ABZ3047			HPRB
MG699564	HPRB104-17	Hoplias sp.	This study (donation)		GEN1601	Brazil	Amazon	Madeira River	Igarapé das Onças, Lago do Puruzinho	7.36422 S	63.050944 W	1	BOLD:ABZ3047			HPRB
MG699555	HPRB105-17	Hoplias sp.	This study (donation)		GEN2227	Brazil	Amazon	Madeira River	sampled by Laboratório de Ictiologia e Pesca of the Universidade Federal de Rondônia (Porto Velho, Brazil)			1	BOLD:ABZ3047			HPRB
MG699559	HPRB106-17	Hoplias sp.	This study (donation)		GEN2228	Brazil	Amazon	Madeira River	sampled by Laboratório de Ictiologia e Pesca of the Universidade Federal de Rondônia (Porto Velho, Brazil)			1	BOLD:ABZ3047			HPRB
	ITAPE096-15	Hoplias malabaricus	BOLD system: ITAPE DNA Barcode of fishes from Itapecuru River Basin		GENBIMOL-000002-1004	Brazil	Itapecuru	Itapecuru River	Rosario, Baixo Itapecuru	2.94 S	44.2408 W	1	BOLD:ABZ3047
	ITAPE101-15	Hoplias malabaricus	BOLD system: ITAPE DNA Barcode of fishes from Itapecuru River Basin		GENBIMOL-000002-1009	Brazil	Itapecuru	Itapecuru River	Rosario, Baixo Itapecuru	2.94 S	44.2408 W	1	BOLD:ABZ3047
MG699463	FARAN097-14	Hoplias australis	This study (sampling)	UNMDP 2721	UNMDP 2721	Argentina	La Plata River	Middle Uruguay River	Aº Oveja Negra arriba del salto (embalse)	27.141 S	53.924 W	23	BOLD:ACD9164		H. australis	HPRB
MG699459	FARAN098-14	Hoplias australis	This study (sampling)	UNMDP 2722	UNMDP 2722	Argentina	La Plata River	Middle Uruguay River	Aº Oveja Negra arriba del salto	27.141 S	53.924 W	23	BOLD:ACD9164		H. australis	HPRB
MG699460	FARAN099-14	Hoplias australis	This study (sampling)	UNMDP 2723	UNMDP 2723	Argentina	La Plata River	Middle Uruguay River	Aº Oveja Negra arriba del salto (embalse)	27.141 S	53.924 W	23	BOLD:ACD9164		H. australis	HPRB
MG699461	FARAN100-14	Hoplias australis	This study (sampling)	UNMDP 2724	UNMDP 2724	Argentina	La Plata River	Middle Uruguay River	Aº Oveja Negra arriba del salto (embalse)	27.141 S	53.924 W	23	BOLD:ACD9164		H. australis	HPRB
MG699462	FWFA209-14	Hoplias australis	This study (sampling)	UNMDP 1991	UNMDP 1991	Argentina	La Plata River	Middle Uruguay River	Ramos Stream	27.443 S	54.941 W	23	BOLD:ACD9164		H. australis	HPRB
MG699457	HPRB025-16	Hoplias australis	This study (sampling)	MLP 11152	YC10-022	Argentina	La Plata River	Middle Uruguay River	Arroyo Oveja Negra	27.138 S	53.924 W	23	BOLD:ACD9164		H. australis	HPRB
MG699458	HPRB026-16	Hoplias australis	This study (sampling)	CFA-IC-4401	FHN-903	Argentina	La Plata River	Middle Uruguay River	Arroyo Los Muertos	27.367 S	54.4 W	23	BOLD:ACD9164		H. australis	HPRB
JX112662		Hoplias malabaricus	Marques et al. 2013		UFOPA HMALM9Hp7	Brazil	Amazon	Amazon	Para, Almeirim	1.517694 S	52.472972 W	18	BOLD:ACF3787	100
JX112663		Hoplias malabaricus	Marques et al. 2013		UFOPA HMALM10Hp7	Brazil	Amazon	Amazon	Para, Almeirim	1.517694 S	52.472972 W	18	BOLD:ACF3787	100
JX112665		Hoplias malabaricus	Marques et al. 2013		UFOPA HMALM12Hp9	Brazil	Amazon	Amazon	Para, Almeirim	1.517694 S	52.472972 W	18	BOLD:ACF3787	100
JX112667		Hoplias malabaricus	Marques et al. 2013		UFOPA HMMAI3Hp11	Brazil	Amazon	Amazon	Para, Maica lake, Santarem	2.458417 S	54.670333 W	18	BOLD:ACF3787	100
JX112669		Hoplias malabaricus	Marques et al. 2013		UFOPA HMMAI16Hp9	Brazil	Amazon	Amazon	Para, Maica lake, Santarem	2.458417 S	54.670333 W	18	BOLD:ACF3787	100
	MUCU030-13	Hoplias malabaricus	BOLD system: MUCU Barcoding of Neotropical fish species from the Mucuri River		Mu046	Brazil	Mucuri	Mucuri River	Urucu River	17.7431 S	40.7947 W	15	BOLD:ACI3811
	MUCU031-13	Hoplias malabaricus	BOLD system: MUCU Barcoding of Neotropical fish species from the Mucuri River		Mu047	Brazil	Mucuri	Mucuri River	Urucu River	17.7431 S	40.7947 W	15	BOLD:ACI3811
	MUCU047-13	Hoplias malabaricus	BOLD system: MUCU Barcoding of Neotropical fish species from the Mucuri River		Mu080	Brazil	Mucuri	Mucuri River		18.1089 S	40.54 W	15	BOLD:ACI3811
	MUCU078-13	Hoplias malabaricus	BOLD system: MUCU Barcoding of Neotropical fish species from the Mucuri River		Mu069	Brazil	Mucuri	Mucuri River	Ribeirao das Pedras	17.8975 S	40.6858 W	15	BOLD:ACI3811
	MUCU086-13	Hoplias malabaricus	BOLD system: MUCU Barcoding of Neotropical fish species from the Mucuri River		Mu089	Brazil	Mucuri	Mucuri River		18.02 S	40.5142 W	15	BOLD:ACI3811
MG699566	HPRB094-17	Hoplias sp.	This study (donation)		BO14318	Bolivia	Amazon	Rio Grande	Beni River, sampled at the Fish market of Santa Cruz, Bolivia; locality information according to the fishermen.			25	BOLD:ACK2158			HPRB
KM897165	PDCAI104-13	Hoplias sp.	Frantine-Silva et al. 2015		PDcaI233	Brazil	La Plata River	Upper Parana River	Paranapanema River, UHE CanoasI Reseivor	22.935 S	50.262 W	22	BOLD:ACK8876
MG699530	FARAN190-14	Hoplias mbigua	This study (sampling)	UNMDP 2919	UNMDP 2919	Argentina	La Plata River	Paraguay River	R° Piquieri	26.263 S	58.168 W	2	BOLD:ACO5223		H. mbigua	HPRB
MG699529	FWFA109-14	Hoplias mbigua	This study (sampling)	UNMDP 1807	UNMDP 1807	Argentina	La Plata River	Paraguay River	Paraguay River	26.263 S	58.168 W	2	BOLD:ACO5223		H. mbigua	HPRB
MG699527	HPRB043-16	Hoplias mbigua	This study (sampling)	CFA-IC-3083	AR11-488	Argentina	La Plata River	Paraguay River	Paraguay River	26.204 S	58.146 W	2	BOLD:ACO5223		H. mbigua	HPRB
MG699526	HPRB044-16	Hoplias mbigua	This study (sampling)	CFA-IC-4560	FHN-1236	Argentina	La Plata River	Middle Paraná River	Arroyo Yabebiry	27.286 S	55.533 W	2	BOLD:ACO5223		H. mbigua	HPRB
MG699528	HPRB045-16	Hoplias mbigua	This study (sampling)	CFA-IC-4527	FHN-1166	Argentina	La Plata River	Middle Paraná River	Arroyo Garupá	27.483 S	55.783 W	2	BOLD:ACO5223		H. mbigua	HPRB
	PRP082-16	Hoplias cf. malabaricus	BOLD system: PRP Fish eggs and larvae of Paranapanema river		343C	Brazil	La Plata River	Upper Parana	Paranapanema river, Canoas I reservoir	22.944 S	50.527 W	2	BOLD:ACO5223
	PRP085-16	Hoplias cf. malabaricus	BOLD system: PRP Fish eggs and larvae of Paranapanema river		393R	Brazil	La Plata River	Upper Parana	Paranapanema river, Congonhas	22.639 S	52.16 W	2	BOLD:ACO5223
	PRP086-16	Hoplias cf. malabaricus	BOLD system: PRP Fish eggs and larvae of Paranapanema river		420R	Brazil	La Plata River	Upper Parana	Paranapanema river, Cinzas	22.639 S	52.16 W	2	BOLD:ACO5223
	PRP088-16	Hoplias cf. malabaricus	BOLD system: PRP Fish eggs and larvae of Paranapanema river		414R	Brazil	La Plata River	Upper Parana	Paranapanema river, Canoas II reservoir	22.639 S	52.16 W	2	BOLD:ACO5223
	PRP091-16	Hoplias cf. malabaricus	BOLD system: PRP Fish eggs and larvae of Paranapanema river		462R	Brazil	La Plata River	Upper Parana	Paranapanema river, Lagoon	22.546 S	52.028 W	2	BOLD:ACO5223
	PRP097-16	Hoplias cf. malabaricus	BOLD system: PRP Fish eggs and larvae of Paranapanema river		536R	Brazil	La Plata River	Upper Parana	Paranapanema river, Pirapo river	22.546 S	52.028 W	2	BOLD:ACO5223
	PRP083-16	Hoplias cf. malabaricus	BOLD system: PRP Fish eggs and larvae of Paranapanema river		99C	Brazil	La Plata River	Upper Parana	Paranapanema river, Anhumas	23.055 S	50.868 W	2	BOLD:ACO5223
	PRP087-16	Hoplias cf. malabaricus	BOLD system: PRP Fish eggs and larvae of Paranapanema river		425R	Brazil	La Plata River	Upper Parana	Paranapanema river, Cinzas	22.639 S	52.16 W	2	BOLD:ACO5223
	PRP094-16	Hoplias cf. malabaricus	BOLD system: PRP Fish eggs and larvae of Paranapanema river		529R	Brazil	La Plata River	Upper Parana	Paranapanema river, Pirapo river	22.546 S	52.028 W	2	BOLD:ACO5223
	PRP095-16	Hoplias cf. malabaricus	BOLD system: PRP Fish eggs and larvae of Paranapanema river		530R	Brazil	La Plata River	Upper Parana	Paranapanema river, Pirapo river	22.546 S	52.028 W	2	BOLD:ACO5223
	PRP096-16	Hoplias cf. malabaricus	BOLD system: PRP Fish eggs and larvae of Paranapanema river		531R	Brazil	La Plata River	Upper Parana	Paranapanema river, Pirapo river	22.546 S	52.028 W	2	BOLD:ACO5223
	PRP101-16	Hoplias cf. malabaricus	BOLD system: PRP Fish eggs and larvae of Paranapanema river		56C.a0	Brazil	La Plata River	Upper Parana	Paranapanema river, Pirapo river	22.909 S	49.996 W	2	BOLD:ACO5223
	PRP080-16	Hoplias cf. malabaricus	BOLD system: PRP Fish eggs and larvae of Paranapanema river		494B	Brazil	La Plata River	Upper Parana	Paranapanema river, Laranjinha river	22.644 S	51.446 W	2	BOLD:ACO5223
	PRP084-16	Hoplias cf. malabaricus	BOLD system: PRP Fish eggs and larvae of Paranapanema river		119C	Brazil	La Plata River	Upper Parana	Paranapanema river, Congonhas	23.055 S	50.868 W	2	BOLD:ACO5223
	PRP093-16	Hoplias cf. malabaricus	BOLD system: PRP Fish eggs and larvae of Paranapanema river		528R	Brazil	La Plata River	Upper Parana	Paranapanema river, Pirapo river	22.546 S	52.028 W	2	BOLD:ACO5223
	PRP081-16	Hoplias cf. malabaricus	BOLD system: PRP Fish eggs and larvae of Paranapanema river		344C	Brazil	La Plata River	Upper Parana	Paranapanema river, Canoas I reservoir	22.944 S	50.527 W	2	BOLD:ACO5223
	PRP092-16	Hoplias cf. malabaricus	BOLD system: PRP Fish eggs and larvae of Paranapanema river		526R	Brazil	La Plata River	Upper Parana	Paranapanema river, Lagoon	22.546 S	52.028 W	2	BOLD:ACO5223
	PRP098-16	Hoplias cf. malabaricus	BOLD system: PRP Fish eggs and larvae of Paranapanema river		525R	Brazil	La Plata River	Upper Parana	Paranapanema river, Pirapo river	22.546 S	52.028 W	2	BOLD:ACO5223
	PRP089-16	Hoplias cf. malabaricus	BOLD system: PRP Fish eggs and larvae of Paranapanema river		331B	Brazil	La Plata River	Upper Parana	Paranapanema river, Lagoon	23.124 S	52.451 W	2	BOLD:ACO5223
	PRP090-16	Hoplias cf. malabaricus	BOLD system: PRP Fish eggs and larvae of Paranapanema river		460R	Brazil	La Plata River	Upper Parana	Paranapanema river, Lagoon	22.546 S	52.028 W	2	BOLD:ACO5223
	PRP099-16	Hoplias cf. malabaricus	BOLD system: PRP Fish eggs and larvae of Paranapanema river		403J	Brazil	La Plata River	Upper Parana	Paranapanema river, Pirapo river	22.936 S	50.262 W	2	BOLD:ACO5223
	PRP100-16	Hoplias cf. malabaricus	BOLD system: PRP Fish eggs and larvae of Paranapanema river		395J	Brazil	La Plata River	Upper Parana	Paranapanema river, Pirapo river	22.936 S	50.262 W	2	BOLD:ACO5223
	RENA039-16	Hoplias malabaricus	BOLD system: RENA DNA barcode da ictiofauna da APA Inhamum		TRA 13R	Brazil	Itapecuru	Itapecuru River	Caxias, Medio Itapecur	4.89086 S	43.415 W	11	BOLD:ACR9466
	RENA037-16	Hoplias malabaricus	BOLD system: RENA DNA barcode da ictiofauna da APA Inhamum		TRA 10R	Brazil	Itapecuru	Itapecuru River	Caxias, Medio Itapecur	4.89086 S	43.415 W	11	BOLD:ACR9466
	RENA036-16	Hoplias malabaricus	BOLD system: RENA DNA barcode da ictiofauna da APA Inhamum		TRA 9R	Brazil	Itapecuru	Itapecuru River	Caxias, Medio Itapecur	4.89086 S	43.415 W	11	BOLD:ACR9466
	RENA032-16	Hoplias malabaricus	BOLD system: RENA DNA barcode da ictiofauna da APA Inhamum		TRA 02	Brazil	Itapecuru	Itapecuru River	Caxias, Medio Itapecur	4.89086 S	43.415 W	11	BOLD:ACR9466
	RENA035-16	Hoplias malabaricus	BOLD system: RENA DNA barcode da ictiofauna da APA Inhamum		TRA 11	Brazil	Itapecuru	Itapecuru River	Caxias, Medio Itapecur	4.89086 S	43.415 W	11	BOLD:ACR9466
	RENA038-16	Hoplias malabaricus	BOLD system: RENA DNA barcode da ictiofauna da APA Inhamum		TRA 12R	Brazil	Itapecuru	Itapecuru River	Caxias, Medio Itapecur	4.89086 S	43.415 W	11	BOLD:ACR9466
	RENA034-16	Hoplias malabaricus	BOLD system: RENA DNA barcode da ictiofauna da APA Inhamum		TRA 3	Brazil	Itapecuru	Itapecuru River	Caxias, Medio Itapecur	4.89086 S	43.415 W	11	BOLD:ACR9466
	RENA033-16	Hoplias malabaricus	BOLD system: RENA DNA barcode da ictiofauna da APA Inhamum		TRA 05	Brazil	Itapecuru	Itapecuru River	Caxias, Medio Itapecur	4.89086 S	43.415 W	11	BOLD:ACR9466
	ITAPE092-15	Hoplias malabaricus	BOLD system: ITAPE DNA Barcode of fishes from Itapecuru River Basin		GENBIMOL-000002-74	Brazil	Itapecuru	Itapecuru River	Itapecuru-Mirim, Baixo Itapecuru	3.395 S	44.36 W	11	BOLD:ACR9466
	ITAPE093-15	Hoplias malabaricus	BOLD system: ITAPE DNA Barcode of fishes from Itapecuru River Basin		GENBIMOL-000002-1005	Brazil	Itapecuru	Itapecuru River	Rosario, Baixo Itapecuru	2.94 S	44.2408 W	11	BOLD:ACR9466
	ITAPE094-15	Hoplias malabaricus	BOLD system: ITAPE DNA Barcode of fishes from Itapecuru River Basin		GENBIMOL-000002-1002	Brazil	Itapecuru	Itapecuru River	Rosario, Baixo Itapecuru	2.94 S	44.2408 W	11	BOLD:ACR9466
	ITAPE095-15	Hoplias malabaricus	BOLD system: ITAPE DNA Barcode of fishes from Itapecuru River Basin		GENBIMOL-000002-1003	Brazil	Itapecuru	Itapecuru River	Rosario, Baixo Itapecuru	2.94 S	44.2408 W	11	BOLD:ACR9466
	ITAPE097-15	Hoplias malabaricus	BOLD system: ITAPE DNA Barcode of fishes from Itapecuru River Basin		GENBIMOL-000002-73	Brazil	Itapecuru	Itapecuru River	Itapecuru-Mirim, Baixo Itapecuru	3.395 S	44.36 W	11	BOLD:ACR9466
	ITAPE098-15	Hoplias malabaricus	BOLD system: ITAPE DNA Barcode of fishes from Itapecuru River Basin		GENBIMOL-000002-1001	Brazil	Itapecuru	Itapecuru River	Itapecuru-Mirim, Baixo Itapecuru	3.395 S	44.36 W	11	BOLD:ACR9466
	ITAPE099-15	Hoplias malabaricus	BOLD system: ITAPE DNA Barcode of fishes from Itapecuru River Basin		GENBIMOL-000002-1000	Brazil	Itapecuru	Itapecuru River	Itapecuru-Mirim, Baixo Itapecuru	3.395 S	44.36 W	11	BOLD:ACR9466
	ITAPE100-15	Hoplias malabaricus	BOLD system: ITAPE DNA Barcode of fishes from Itapecuru River Basin		GENBIMOL-000002-1008	Brazil	Itapecuru	Itapecuru River	Itapecuru-Mirim, Baixo Itapecuru	3.395 S	44.36 W	11	BOLD:ACR9466
	ITAPE103-15	Hoplias malabaricus	BOLD system: ITAPE DNA Barcode of fishes from Itapecuru River Basin		GENBIMOL-000005-450	Brazil	Itapecuru	Itapecuru River	Caxias, Medio Itapecur	4.87472 S	43.3469 W	11	BOLD:ACR9466
	ITAPE104-15	Hoplias malabaricus	BOLD system: ITAPE DNA Barcode of fishes from Itapecuru River Basin		GENBIMOL-000005-451	Brazil	Itapecuru	Itapecuru River	Caxias, Medio Itapecur	4.87472 S	43.3469 W	11	BOLD:ACR9466
	ITAPE105-15	Hoplias malabaricus	BOLD system: ITAPE DNA Barcode of fishes from Itapecuru River Basin		GENBIMOL-000005-798	Brazil	Itapecuru	Itapecuru River	Caxias, Medio Itapecur	4.87472 S	43.3469 W	11	BOLD:ACR9466
	ITAPE106-15	Hoplias malabaricus	BOLD system: ITAPE DNA Barcode of fishes from Itapecuru River Basin		GENBIMOL-000005-799	Brazil	Itapecuru	Itapecuru River	Caxias, Medio Itapecur	4.87472 S	43.3469 W	11	BOLD:ACR9466
	ITAPE107-15	Hoplias malabaricus	BOLD system: ITAPE DNA Barcode of fishes from Itapecuru River Basin		GENBIMOL-000005-801	Brazil	Itapecuru	Itapecuru River	Caxias, Medio Itapecur	4.87472 S	43.3469 W	11	BOLD:ACR9466
	ITAPE108-15	Hoplias malabaricus	BOLD system: ITAPE DNA Barcode of fishes from Itapecuru River Basin		GENBIMOL-000005-803	Brazil	Itapecuru	Itapecuru River	Caxias, Medio Itapecur	4.87472 S	43.3469 W	11	BOLD:ACR9466
	ITAPE109-15	Hoplias malabaricus	BOLD system: ITAPE DNA Barcode of fishes from Itapecuru River Basin		GENBIMOL-000005-804	Brazil	Itapecuru	Itapecuru River	Caxias, Medio Itapecur	4.87472 S	43.3469 W	11	BOLD:ACR9466
	ITAPE110-15	Hoplias malabaricus	BOLD system: ITAPE DNA Barcode of fishes from Itapecuru River Basin		GENBIMOL-000005-2099	Brazil	Itapecuru	Itapecuru River	Pe da Serra, Medio Itapecuru	4.87472 S	43.3469 W	11	BOLD:ACR9466
	ITAPE111-15	Hoplias malabaricus	BOLD system: ITAPE DNA Barcode of fishes from Itapecuru River Basin		GENBIMOL-000005-2101	Brazil	Itapecuru	Itapecuru River	Pe da Serra, Medio Itapecuru	4.87472 S	43.3469 W	11	BOLD:ACR9466
	ITAPE112-15	Hoplias malabaricus	BOLD system: ITAPE DNA Barcode of fishes from Itapecuru River Basin		GENBIMOL-000005-2102	Brazil	Itapecuru	Itapecuru River	Pe da Serra, Medio Itapecuru	4.87472 S	43.3469 W	11	BOLD:ACR9466
	ITAPE113-15	Hoplias malabaricus	BOLD system: ITAPE DNA Barcode of fishes from Itapecuru River Basin		GENBIMOL-000005-2188	Brazil	Itapecuru	Itapecuru River	Aldeias Altas, Medio Itapecuru	4.62056 S	43.4636 W	11	BOLD:ACR9466
	ITAPE114-15	Hoplias malabaricus	BOLD system: ITAPE DNA Barcode of fishes from Itapecuru River Basin		GENBIMOL-000005-2195	Brazil	Itapecuru	Itapecuru River	Aldeias Altas, Medio Itapecuru	4.62056 S	43.4636 W	11	BOLD:ACR9466
	ITAPE115-15	Hoplias malabaricus	BOLD system: ITAPE DNA Barcode of fishes from Itapecuru River Basin		GENBIMOL-000005-2196	Brazil	Itapecuru	Itapecuru River	Aldeias Altas, Medio Itapecuru	4.62056 S	43.4636 W	11	BOLD:ACR9466
	ITAPE116-15	Hoplias malabaricus	BOLD system: ITAPE DNA Barcode of fishes from Itapecuru River Basin		GENBIMOL-000005-2197	Brazil	Itapecuru	Itapecuru River	Aldeias Altas, Medio Itapecuru	4.62056 S	43.4636 W	11	BOLD:ACR9466
	ITAPE117-15	Hoplias malabaricus	BOLD system: ITAPE DNA Barcode of fishes from Itapecuru River Basin		GENBIMOL-000005-236	Brazil	Itapecuru	Itapecuru River	Caxias, Medio Itapecur	4.87472 S	43.3469 W	11	BOLD:ACR9466
	ITAPE118-15	Hoplias malabaricus	BOLD system: ITAPE DNA Barcode of fishes from Itapecuru River Basin		GENBIMOL-000005-447	Brazil	Itapecuru	Itapecuru River	Caxias, Medio Itapecur	4.87472 S	43.3469 W	11	BOLD:ACR9466
	ITAPE119-15	Hoplias malabaricus	BOLD system: ITAPE DNA Barcode of fishes from Itapecuru River Basin		GENBIMOL-000005-448	Brazil	Itapecuru	Itapecuru River	Caxias, Medio Itapecur	4.87472 S	43.3469 W	11	BOLD:ACR9466
	ITAPE120-15	Hoplias malabaricus	BOLD system: ITAPE DNA Barcode of fishes from Itapecuru River Basin		GENBIMOL-000005-449	Brazil	Itapecuru	Itapecuru River	Caxias, Medio Itapecur	4.87472 S	43.3469 W	11	BOLD:ACR9466
	ITAPE121-15	Hoplias malabaricus	BOLD system: ITAPE DNA Barcode of fishes from Itapecuru River Basin		GENBIMOL-000005-453	Brazil	Itapecuru	Itapecuru River	Caxias, Medio Itapecur	4.87472 S	43.3469 W	11	BOLD:ACR9466
	ITAPE122-15	Hoplias malabaricus	BOLD system: ITAPE DNA Barcode of fishes from Itapecuru River Basin		GENBIMOL-000005-455	Brazil	Itapecuru	Itapecuru River	Caxias, Medio Itapecur	4.87472 S	43.3469 W	11	BOLD:ACR9466
	ITAPE123-15	Hoplias malabaricus	BOLD system: ITAPE DNA Barcode of fishes from Itapecuru River Basin		GENBIMOL-000005-800	Brazil	Itapecuru	Itapecuru River	Caxias, Medio Itapecur	4.87472 S	43.3469 W	11	BOLD:ACR9466
	ITAPE124-15	Hoplias malabaricus	BOLD system: ITAPE DNA Barcode of fishes from Itapecuru River Basin		GENBIMOL-000005-807	Brazil	Itapecuru	Itapecuru River	Caxias, Medio Itapecur	4.87472 S	43.3469 W	11	BOLD:ACR9466
	ITAPE125-15	Hoplias malabaricus	BOLD system: ITAPE DNA Barcode of fishes from Itapecuru River Basin		GENBIMOL-000005-740	Brazil	Itapecuru	Itapecuru River	Mirador, Alto Itapecuru	6.36194 S	44.3489 W	11	BOLD:ACR9466
	ITAPE126-15	Hoplias malabaricus	BOLD system: ITAPE DNA Barcode of fishes from Itapecuru River Basin		GENBIMOL-000005-739	Brazil	Itapecuru	Itapecuru River	Mirador, Alto Itapecuru	6.36194 S	44.3489 W	11	BOLD:ACR9466
	ITAPE127-15	Hoplias malabaricus	BOLD system: ITAPE DNA Barcode of fishes from Itapecuru River Basin		GENBIMOL-000005-1707	Brazil	Itapecuru	Itapecuru River	Colinas, Alto Itapecuru	6.02583 S	44.2492 W	11	BOLD:ACR9466
	ITAPE128-15	Hoplias malabaricus	BOLD system: ITAPE DNA Barcode of fishes from Itapecuru River Basin		GENBIMOL-000005-1708	Brazil	Itapecuru	Itapecuru River	Colinas, Alto Itapecuru	6.02583 S	44.2492 W	11	BOLD:ACR9466
	ITAPE129-15	Hoplias malabaricus	BOLD system: ITAPE DNA Barcode of fishes from Itapecuru River Basin		GENBIMOL-004-009	Brazil	Itapecuru	Itapecuru River	APAInhamum, Medio Itapecuru	4.89167 S	43.4147 W	11	BOLD:ACR9466
	ITAPE131-15	Hoplias malabaricus	BOLD system: ITAPE DNA Barcode of fishes from Itapecuru River Basin		GENBIMOL-0802-107	Brazil	Itapecuru	Itapecuru River	APAInhamum, Medio Itapecuru	4.89167 S	43.4147 W	11	BOLD:ACR9466
	ITAPE130-15	Hoplias malabaricus	BOLD system: ITAPE DNA Barcode of fishes from Itapecuru River Basin		GENBIMOL-3004-010	Brazil	Itapecuru	Itapecuru River	APAInhamum, Medio Itapecuru	4.89167 S	43.4147 W	11	BOLD:ACR9466
MG699455	HPRB056-17	Hoplias aimara	This study (sampling)	MHNG 2723.074	GF10750	French Guyane	Guiana Shield Rivers	Approuague River	Crique Rive Gauche avant le Crique Balanfois, Rivière Arataï	4.05 N	-52.7 W	9	BOLD:ADE1357		H. aimara	HPRB/GBOL
MG699453	HPRB057-17	Hoplias aimara	This study (sampling)	MHNG 2754.086	SU08554	Suriname	Guiana Shield Rivers	Maroni River	Crique Wawapsi, affluent de la rivière Paloemeu, affluent du Tapanahony (MCC 07)	3.1783333 N	55.4191667 W	9	BOLD:ADE1357		H. aimara	HPRB/GBOL
MG699474	HPRB052-17	Hoplias curupira	This study (sampling)	MHNG 2736.034	SUGF12424	Suriname	Guiana Shield Rivers	Corantijne River	Cascade Moi Moi affluent de la rivière Kabalebo (CFM 11)	4.42275 N	57.1917778 W	6	BOLD:ADG3181		H. curupira	HPRB/GBOL
MG699475	HPRB053-17	Hoplias curupira	This study (sampling)	MHNG 2735.099	SUGF12355	Suriname	Guiana Shield Rivers	Corantijne River	Rivière Kilo three affluent de la rivière Kabalebo (CFM 10)	4.4505833 N	57.1631389 W	6	BOLD:ADG3181		H. curupira	HPRB/GBOL
MG699454	HPRB058-17	Hoplias aimara	This study (sampling)	MHNG 2755.032	GFSU14930	Suriname	Guiana Shield Rivers	Upper Saramacca	Latambo Creek, affluent de la Haute Saramacca en amont de Poesoegroenoe	4.2906944 N	55.8033889 W	10	BOLD:ADG3375		H. aimara	HPRB/GBOL
MG699456	HPRB059-17	Hoplias aimara	This study (sampling)	MHNG 2724.055	SU08123	Suriname	Guiana Shield Rivers	Suriname River	Marshall Creek	5.2444444 N	55.1008333 W	10	BOLD:ADG3375		H. aimara	HPRB/GBOL
MG699477	HPRB054-17	Hoplias sp.	This study (sampling)	MHNG 2752.081	GFSU14588	Suriname	Guiana Shield Rivers	Upper Saramacca	Krebibato Creek, affluent de la Haute Saramacca en aval de Poesoegroenoe	4.4283611 N	55.7641111 W	7	BOLD:ADG3391		H. curupira	HPRB/GBOL
MG699570	HPRB055-17	Hoplias sp.	This study (sampling)	MHNG 2736.081	GFSU12e102	Suriname	Guiana Shield Rivers	Suriname River	Bakaoboto: Saut du fleuve affluent de la rivière Suriname (CFM 13)	4.5205833 N	-55.3147778 W	8	BOLD:ADG3391		H. curupira	HPRB/GBOL
MG699476	HPRB047-17	Hoplias curupira	This study (sampling)	MHNG 2753.09	GFSU141049	Suriname	Guiana Shield Rivers	Nickerie River	Moses Creek	4.8520833 N	56.7866944 W	5	BOLD:ADG3392		H. curupira	HPRB/GBOL
MG699478	HPRB048-17	Hoplias curupira	This study (sampling)	MHNG 2753.09	GFSU141028	Suriname	Guiana Shield Rivers	Nickerie River	Moses Creek	4.8520833 N	56.7866944 W	5	BOLD:ADG3392		H. curupira	HPRB/GBOL
MG699576	HPRB049-17	Hoplias sp.	This study (sampling)	MHNG 2755.03	GFSU14935	Suriname	Guiana Shield Rivers	Upper Saramacca	Latambo Creek, affluent de la Haute Saramacca en amont de Poesoegroenoe	4.2906944 N	55.8033889 W	5	BOLD:ADG3392		H. curupira	HPRB/GBOL
MG699575	HPRB050-17	Hoplias sp.	This study (sampling)	MHNG 2753.055	GFSU14746	Suriname	Guiana Shield Rivers	Upper Saramacca	Rivière Haute Saramacca en aval de Poesoegronoe	4.4458611 N	55.764 W	5	BOLD:ADG3392		H. curupira	HPRB/GBOL
MG699574	HPRB051-17	Hoplias sp.	This study (sampling)	MHNG 2753.055	GFSU14745	Suriname	Guiana Shield Rivers	Upper Saramacca	Rivière Haute Saramacca en aval de Poesoegronoe	4.4458611 N	55.764 W	5	BOLD:ADG3392		H. curupira	HPRB/GBOL
MG699556	HPRB098-17	Hoplias sp.	This study (sampling)	MHNG 2732.055	PE08267	Peru	Amazon	Huallaga River	Leoncio Prado, José Crespo y Castillo-Aucayacu: Rio Aspuzana, Maronilla (RFC 08), Huanuco.	8.663028 S	76.134361 W	12	BOLD:ADG3393			HPRB
MG699557	HPRB099-17	Hoplias sp.	This study (sampling)	MHNG 2732.094	PE08578	Peru	Amazon	Huallaga River	Tocache, Uchiza: Cocha del km 21, mare temporaire en marge du Rio Huallaga (RFC 19), San Martin	8.295111 S	76.408778 W	12	BOLD:ADG3393			HPRB
MG699558	HPRB100-17	Hoplias sp.	This study (sampling)	MHNG 2732.094	PE08577	Peru	Amazon	Huallaga River	Tocache, Uchiza: Cocha del km 21, mare temporaire en marge du Rio Huallaga (RFC 19), San Martin	8.295111 S	76.408778 W	12	BOLD:ADG3393			HPRB
MG699560	HPRB101-17	Hoplias sp.	This study (sampling)	MNHG 2734.014	PE08878	Peru	Amazon	Rio Ucayali	Quebradda Soroche, affluent rive gauche du Rio Cushabatay en aval de Comminida Isolaya (RFC 35), Ucayali	7.304389 S	75.523833 W	12	BOLD:ADG3393			HPRB
JX112674		Hoplias malabaricus	Marques et al. 2013		UFOPA HMSAP3Hp17	Brazil	Amazon	Amazon	Para, Sapucua lake, Santarem	1.786556 S	55.992944 W	19	JX112674	98.77
JX112679		Hoplias malabaricus	Marques et al. 2013		UFOPA HMOBI2Hp20	Brazil	Amazon	Amazon	Para, Obidos	1.916167 S	55.439028 W	1	JX112679	98.85
JX112687		Hoplias malabaricus	Marques et al. 2013		UFOPA HMJUA3Hp26	Brazil	Amazon	Amazon	Para, Jua lake, Santarem, Tapajos River	2.444444 S	54.461417 W	20	JX112687	98.77
EU359422		Hypostomus boulengeri	Cramer et al 2007		NUP uncat. (Z49935)	Brazil						OUTGROUP	OUTGROUP
JN989183		Pyrrhulina australis	Pereira et al. 2013		LBPV-26301	Brazil	La Plata River	Upper Parana	Sao Pablo	21.3775 S	47.6592 W	OUTGROUP	OUTGROUP
JX111829		Prochilodus lineatus	Rosso et al. 2012		UNMDP-T 0485	Argentina	La Plata River	Lower Parana	4 de noviembre stream	34.1717 S	60.9006 W	OUTGROUP	OUTGROUP
EU185541		Leporinus amblyrhynchus	Santos et al. 2007		LBP3505 20121	Brazil						OUTGROUP	OUTGROUP
