# Supplementary material for: A continental-wide molecular approach unraveling mtDNA diversity and geographic distribution of the Neotropical genus Hoplias
Source: PLoS One. 2018 Aug 13;13(8):e0202024. doi: 10.1371/journal.pone.0202024 (PMC6089427; doi:10.1371/journal.pone.0202024)
Supplement: S2 Table — Estimates of genetic divergence between BINs based on the Tamura-Nei model with a gamma distribution (shape parameter = 1). The final data set involved 344 nucleotide sequences with 652 base positions. (XLS) [file pone.0202024.s002.xls]

## Sheet: Table S2
		AAB1731	AAB1732	AAB1733	AAB1734	AAI8239	AAI8240	AAZ3734	ABW2258	ABZ3046	ABZ3047	ACD9164	ACF3787	ACI3811	ACK2158	ACK8876	ACO5223	ACR9466	ADE1357	ADG3181	ADG3375	ADG3391	ADG3392	ADG3393	JX112674	JX112679
Hoplias cf. malabaricus	AAB1731
Hoplias misionera	AAB1732	0.0804719
Hoplias cf. malabaricus	AAB1733	0.0835832	0.0953179
Hoplias intermedius	AAB1734	0.173925	0.160257	0.18541
Hoplias intermedius (mis ID)	AAI8239	0.0432861	0.0753362	0.076879	0.184297
Hoplias intermedius (mis ID)	AAI8240	0.0296076	0.08999	0.086613	0.203461	0.0482128
Hoplias argentinensis	AAZ3734	0.0768783	0.0845259	0.0777657	0.152183	0.0808147	0.084978
Hopias lacerdae	ABW2258	0.167848	0.162523	0.169893	0.126758	0.176061	0.187461	0.159181
Hoplias cf. malabaricus	ABZ3046	0.0301157	0.0785351	0.0946037	0.197208	0.0436538	0.0306231	0.0845698	0.189191
Hoplias malabaricus	ABZ3047	0.027787	0.0774728	0.0878105	0.175285	0.0489798	0.0437954	0.07725	0.169188	0.0396332
Hoplias australis	ACD9164	0.172944	0.178264	0.187936	0.123965	0.178233	0.190584	0.158637	0.0609988	0.188186	0.173927
Hoplias cf. malabaricus	ACF3787	0.025459	0.0780855	0.0870769	0.177002	0.0421606	0.0372398	0.07921	0.170921	0.0266028	0.0314726	0.17606
Hoplias cf. malabaricus	ACI3811	0.105971	0.101258	0.0923975	0.15439	0.0796237	0.122356	0.0887501	0.146623	0.1112	0.100724	0.169315	0.0966001
Hoplias cf. malabaricus	ACK2158	0.0531154	0.0897903	0.0985574	0.192863	0.0618834	0.0555921	0.0800539	0.188151	0.0482926	0.063597	0.178843	0.0563833	0.106395
Hoplias cf. malabaricus	ACK8876	0.0614792	0.0953579	0.106579	0.209423	0.0322913	0.0671261	0.102479	0.204214	0.0618613	0.066623	0.211671	0.0607542	0.109335	0.0768558
Hoplias mbigua	ACO5223	0.0428764	0.0723577	0.0874337	0.185905	0.0125331	0.0513374	0.0836066	0.182374	0.0400524	0.0463209	0.18607	0.039542	0.0875192	0.0560795	0.0274847
Hoplias cf. malabaricus	ACR9466	0.0341138	0.0880979	0.093428	0.17804	0.0577481	0.049883	0.0844215	0.185025	0.0455527	0.0317495	0.195111	0.0373389	0.103399	0.0648027	0.0721774	0.0536061
Hoplias aimara	ADE1357	0.185743	0.179569	0.190757	0.138735	0.178945	0.190844	0.185287	0.156201	0.181558	0.190223	0.168874	0.184022	0.186187	0.202437	0.221975	0.199726	0.215297
Hoplias curupira	ADG3181	0.224951	0.245034	0.240102	0.237926	0.216932	0.219159	0.217489	0.209105	0.225446	0.218799	0.216594	0.217217	0.236913	0.238663	0.243734	0.216193	0.207161	0.271384
Hoplias aimara	ADG3375	0.171544	0.167613	0.190564	0.147808	0.160634	0.182038	0.184261	0.152209	0.178989	0.176185	0.169818	0.169215	0.173744	0.19975	0.201918	0.178782	0.205468	0.0216102	0.24933
Hoplias curupira	ADG3391	0.181997	0.225984	0.224762	0.217728	0.191106	0.178005	0.210146	0.197054	0.183483	0.176974	0.205383	0.178481	0.225288	0.192307	0.216556	0.182988	0.170644	0.238429	0.0427494	0.223619
Hoplias curupira	ADG3392	0.214281	0.245098	0.246269	0.222547	0.218194	0.211074	0.22426	0.193048	0.22136	0.209676	0.202802	0.207512	0.237852	0.225302	0.242208	0.218287	0.203043	0.242865	0.036013	0.234121	0.0247542
Hoplias cf. malabaricus	ADG3393	0.0688643	0.08931	0.101008	0.178169	0.0661171	0.0770534	0.105984	0.151584	0.0743623	0.0723066	0.172401	0.0683933	0.111891	0.0790887	0.0831978	0.0660364	0.0681917	0.205548	0.236092	0.202126	0.190102	0.217324
Hoplias cf. malabaricus	JX112674	0.0164538	0.0865876	0.091111	0.182422	0.0474541	0.037774	0.0813164	0.172025	0.029518	0.0292188	0.179786	0.0233686	0.102865	0.0575503	0.0656371	0.0482056	0.0346326	0.186899	0.236569	0.178384	0.190382	0.225689	0.0688318
Hoplias cf. malabaricus	JX112679	0.0386673	0.0843123	0.0936787	0.181296	0.0600306	0.0549661	0.0822839	0.180157	0.0412191	0.0251502	0.182141	0.0351574	0.0963183	0.070819	0.0787213	0.0574085	0.0290752	0.197718	0.222663	0.182794	0.188964	0.218572	0.0768455	0.0343025
Hoplias cf. malabaricus	JX112687	0.0232989	0.0823722	0.0955646	0.182422	0.0474541	0.0416323	0.0813794	0.172025	0.0331516	0.0199469	0.179786	0.0267953	0.107391	0.0613767	0.0656371	0.0441487	0.0346326	0.196407	0.229918	0.175486	0.18447	0.219388	0.0649724	0.0196397	0.0239949
